# Supplementary material for: Comparative Proteomic Profiling of Human Bile Reveals SSP411 as a Novel Biomarker of Cholangiocarcinoma
Source: PLoS One. 2012 Oct 31;7(10):e47476. doi: 10.1371/journal.pone.0047476 (PMC3485295; doi:10.1371/journal.pone.0047476)
Supplement: Table S1 — Identification of differentiated proteins using MALDI-TOF/TOF. (XLSX) [file pone.0047476.s003.xlsx]

## Sheet: Sheet1
Construct a comparative expression profile for human bile
proteins highly expressed in cholangiocarcinoma bile
Benign1	2	3	CC 1	2	3	Fold change (cancer/benign)	Name of protein	Gene	Expect	Score	Mw	PI
0	0	0	0.0717378	0.0604175	0.0557139		albumin, isoform CRA_h	ALB	1.2e-09	143	70564	5.92
0	0	0	0.0359723	0.0395845	0.0367883		albumin-like	ALB	0.022	70	53416	5.69
0	0	0	0.154804	0.163711	0.149381		PRO2619	ALB	0.026	70	58513	5.96
0	0	0	0.0317737	0.0256494	0.023085		complex-forming glycoprotein HC	AMBP	5.1e-05	97	20592	5.84
0	0	0	0.0853022	0.0502377	0.0726476		Chain A, Crystal Structure Of Lipid-Free Human Apolipoprotein A-I	APOA1	3.7e-16	208	28061	5.27
0	0	0	0.0187009	0.0182816	0.016753		Chain B, Human Zinc-Alpha-2-Glycoprotein	AZGP1	1.9e-05	101	31854	5.7
0	0	0	0.0590908	0.180149	0.165007		complement cytolysis inhibitor precursor	CLU	0.00015	92	32628	6.19
0	0	0	0.013644	0.0193752	0.0175729		2-phosphopyruvate-hydratase alpha-enolase; carbonate dehydratase	ENO1	5.9e-06	106	47421	7.01
0	0	0	0.0498453	0.0482327	0.0164164		Chain A, Crystal Structure Of Human Enolase 1	ENO1	2.3e-06	110	47350	6.99
0	0	0	0.390912	0.275128	0.466624		Chain A, Crystal Structure Of Uncomplexed Vitamin D-Binding Protein	GC	1.5e-16	212	52807	5.22
0	0	0	0.0333939	0.0523666	0.0525283		Beta-1B-glycoprotein	HPX	0.0006	86	49948	6.43
0	0	0	0.0574367	0.0396771	0.0348757		kinesin light chain 2 isoform 1	KLC2	9.3e-14	184	69319	6.72
0	0	0	0.0102315	0.0156829	0.0141911		kininogen 1 variant	KNG1	9.3e-08	124	48906	6.29
0	0	0	0.0236213	0.027397	0.0244853		unnamed protein product	PDIA3	7.4e-06	105	55268	6.42
0	0	0	0.0182399	0.0381593	0.0350586		phosphoglycerate mutase 1 (brain) variant	PGAM	1.2e-16	213	28928	6.67
0	0	0	0.0754138	0.104498	0.0960844		alpha-1-antitrypsin	SERPINA1	0.041	68	46787	5.42
0	0	0	0.0433162	0.0244639	0.0220997		unnamed protein product(vimentin)	VIM	2.9e-08	129	52463	4.99
0	0	0	0.0119579	0.0279619	0.0255023		ZNF304 protein	ZNF304	5.9e-06	106	82659	8.56
0.108999	0.106559	0.183808	0.519764	0.704157	0.646069	4.6824	alpha-1-B-glycoprotein	A1BG	1.5e-13	182	52479	5.65
0.0415212	0.0394	0	0.240982	0.395682	0.220487	10.5924	beta actin variant	ACTB	1.2e-22	273	42080	5.37
0.0127455	0.0293039	0.0153738	0.0862744	0.115556	0.0500139	4.38576	PREDICTED: actin, cytoplasmic 2-like isoform 3	ACTG1	1.9e-15	201	40116	5.23
0.078168	0.0415978	0.0879362	0.178421	0.162607	0.149808	2.36317	Chain A, Structure Of Human Serum Albumin With S-Naproxen And The Ga Module	ALB	7.4e-23	275	67773	5.63
0.0318272	0.0222556	0.0374554	0.119721	0.119146	0.109508	3.80579	PRO2619	ALB	1.2e-05	103	58513	5.96
0.0453768	0.0434035	0	0.221421	0.354064	0.327252	10.1682	PRO2619	ALB	0.00085	84	58513	5.96
0.0328157	0.0191793	0	0.219274	0.153876	0.219982	11.4075	PRO2619	ALB	2.3e-05	100	58513	5.96
0.0165809	0.0409822	0	0.091151	0.126763	0.133404	6.10318	Chain A, The Structure Of Pentameric Human Serum Amyloid P Component	APCS	4.7e-07	117	23358	6.12
0.0327011	0.0205784	0.0470207	0.057078	0.0694303	0.063902	1.8984	apolipoprotein A-IV precursor	APOA4	1.2e-17	223	43358	5.22
0.0336193	0.0328952	0	0.148604	0.229074	0.141069	7.79901	apolipoprotein A-IV precursor	APOA4	1.9e-09	141	43358	5.22
0.0200814	0.0132551	0.0145534	0.0240097	0.0251553	0.0239471	1.52667	Chain A, Crystal Structure Of The Glycosylated Five-Domain Human Beta2-Glycoprotein I Purified From Blood Plasma	APOH	6.9e-05	95	36666	8.26
0.0155344	0.0149624	0	0.0844115	0.156051	0.0843916	10.6521	rho GDP-dissociation inhibitor 1 isoform a	ARHGDIA	1.9e-05	101	23250	5.02
0.0604499	0.0724677	0.115254	0.190439	0.247078	0.226342	2.675	Chain D, Cobra Venom Factor (Cvf) In Complex With Human Factor B	CFB	0.00017	92	84345	6.65
0.0143609	0.01579	0.0483707	0.0656517	0.0817868	0.0754446	2.83849	complement factor I	CFI	2.9e-06	109	37513	7.9
0.173418	0.162669	0.395665	0.671889	1.4023	0.906818	4.07379	Chain A, Crystal Structure Analysis Of M32a Mutant Of Human Clic1	CLIC1	1.9e-05	101	26600	5.27
0.0403449	0.0282904	0	0.0734437	0.0883304	0.0782287	3.49678	complement cytolysis inhibitor precursor	CLU	4.7e-10	147	32628	6.19
0.0120157	0.0106688	0	0.0398114	0.044633	0.0407384	5.51843	complement cytolysis inhibitor precursor	CLU	2.3e-07	120	32628	6.19
0.542342	0.512613	0.705117	1.36212	1.19881	1.41382	2.25829	alpha-1 type III collagen	COL3A1	6.9e-05	95	36978	6.21
0	0.0118714	0	0.0358775	0.0751825	0.0693306	15.1954	Chain A, Crystal Structure Of Human Enolase 1	ENO1	5.9e-06	106	47350	6.99
0.0168875	0	0	0.0687727	0.162638	0.115444	20.5391	Chain A, Crystal Structure Of Uncomplexed Vitamin D-Binding Protein	GC	0.014	72	52807	5.22
0.0540269	0.0511485	0.120745	0.394458	0.269082	0.247317	4.03176	Beta-1B-glycoprotein	HPX	1.5e-05	102	49948	6.43
0.0525262	0.0522467	0	0.0902392	0.278231	0.256272	5.96282	Beta-1B-glycoprotein	HPX	2.4e-05	100	49948	6.43
0.0019219	0.0045715	0.0101836	0.0530096	0.0554934	0.0471272	9.33203	hemopexin precursor	HPX	0.00012	93	52254	6.57
0.0958041	0.0917742	0.143386	0.232416	0.185527	0.155007	1.73115	heat shock cognate 71 kDa protein isoform 1	HSPA8	9.3e-08	124	71082	5.37
0.0336626	0.0376281	0.0358571	0.0668682	0.062635	0.057438	1.7447	60 kDa heat shock protein, mitochondrial	HSPD1	4.7e-06	107	61187	5.7
0	0	0.0110811	0.0388277	0.0622684	0.0574211	14.3052	PRO1851	ITIH4	1.9e-09	141	71194	5.43
0.0130495	0.0247167	0.0433804	0.0753576	0.12249	0.0875042	3.5165	kininogen 1	KNG1	2.9e-06	109	47493	6.08
0.00847258	0.0146379	0.0241416	0.066441	0.0831131	0.0926674	5.12616	kininogen 1 variant	KNG1	1.9e-11	161	48906	6.29
0.0948871	0.263301	0.0277942	1.40421	1.28332	1.1781	10.015	kininogen 1 variant	KNG1	2.9e-08	129	48906	6.29
0.022588	0.0328088	0.0278117	0.0502986	0.0422357	0.038785	1.5782	LMNA protein	LMNA	2.3e-12	170	53222	6.03
0.0613283	0.056621	0.0786582	0.200695	0.197913	0.181176	2.94894	PREDICTED: hypothetical protein LOC100506504	LOC100506504	0.051	67	29866	10.45
0.0186689	0.029024	0.0316587	0.143959	0.194069	0.17894	6.5149	unnamed protein product	PDIA3	5.9e-07	116	55268	6.42
0.114847	0.0834104	0.106354	0.177466	0.186905	0.199468	1.85101	Retinol binding protein 4, plasma	RBP4	0.0095	74	23371	5.76
0.0152857	0.0235969	0.0204851	0.0594322	0.053639	0.0492747	2.73458	Chain A, Alpha1-Antitrypsin	SERPINA1	3.7e-12	168	44280	5.37
0.158297	0.107533	0.0988729	0.211716	0.269928	0.247851	2.00024	Chain A, 2.85 A Crystal Structure Of Pedf	SERPINF1	3.7e-07	118	44306	5.77
0.0613415	0.047308	0.0627177	0.154611	0.147127	0.135518	2.55157	sex hormone-binding globulin, isoform CRA_a	SHBG	1.9e-05	101	37692	5.8
0.0711881	0.0489593	0.1074	0.15806	0.203241	0.187419	2.41145	unnamed protein product	SPATA20	0.051	67	48217	9.11
0.0319506	0.0262898	0	0.0609025	0.0766113	0.0682706	3.53336	Hunc-18b	STXBP2	0.0075	75	66853	6.11
0.194503	0.147104	0.153312	0.282409	0.359193	0.330838	1.96485	unnamed protein product	TF	2.9e-30	349	77007	6.81
0.147377	0.128887	0.145204	0.371318	0.3566	0.328028	2.5054	Chain A, Human Serum Transferrin, N-Lobe Bound With Oxalate	TF	5.9e-09	136	36998	7.16
0.0652359	0.0298981	0	0.128261	0.125362	0.113823	3.8624	Chain A, Human Serum Transferrin, N-Lobe Bound With Oxalate	TF	2.9e-10	149	36998	7.16
0.00989541	0.0162848	0.00820414	0.0241384	0.0708981	0.0647436	4.64688	vimentin	VIM	4.7e-06	107	41651	4.82
0.297433	0.327075	0.44695	0.73315	0.654013	0.599846	1.85449	hypothetical protein	WDR35	0.00074	85	47176	5.21
proteins highly expressed in benign bile
Benign1	2	3	CC 1	2	3	Fold change (benign/cancer)	Name of protein	Gene	Expect	Score	Mw	PI
0.148677	0.0925269	0.220776	0.0402919	0.0191641	0.0604379	3.85324	alpha-1-B-glycoprotein	A1BG	2.9e-17	219	52479	5.65
0.0747006	0.0564453	0.0586961	0.029557	0.0406843	0.0335391	1.82927	beta actin variant	ACTB	5.9e-06	106	42080	5.37
0.129965	0.133812	0.0876552	0.0624817	0.0264959	0.0267085	3.03781	Chain A, The Structure Of Pentameric Human Serum Amyloid P Component	APCS	9.3e-08	124	23358	6.12
0.0679453	0.103335	0.0802318	0.0518277	0.0193944	0.0353801	2.35935	Chain A, Crystal Structure Of Lipid-Free Human Apolipoprotein A-I	APOA1	1.9e-17	221	28061	5.27
0.0228049	0.0312483	0.0137848	0.00314924	0.00980018	0.00900198	3.09037	Chain A, Crystal Structure Of Lipid-Free Human Apolipoprotein A-I	APOA1	5.9e-15	196	28061	5.27
0.0594766	0.0820215	0.0349605	0.0243527	0.00971407	0.0139271	3.67669	Chain A, Crystal Structure Of Lipid-Free Human Apolipoprotein A-I	APOA1	1.2e-11	163	28061	5.27
0.0674283	0.0643098	0.0670305	0.0499096	0.0306333	0.0283295	1.8257	apolipoprotein A-IV precursor	APOA4	1.5e-12	172	43358	5.22
0.25263	0.204861	0.308892	0.0869719	0.0839143	0.100136	2.82775	apolipoprotein A-IV precursor	APOA4	0.0081	75	43358	5.22
0.0980578	0.0761854	0.0451793	0.00604637	0.0225864	0.0242358	4.15034	apolipoprotein A-IV precursor	APOA4	7.4e-20	245	43358	5.22
0.04868	0.0385433	0.0477099	0.0247324	0.028143	0.0263611	1.70292	Chain A, Crystal Structure Of The Glycosylated Five-Domain Human Beta2-Glycoprotein I Purified From Blood Plasma	APOH	0.00044	87	36666	8.26
0.10383	0.085944	0.0846068	0	0.0285844	0	9.59897	apolipoprotein M	APOM	0.011	73	13327	7.66
0.0751619	0.0893557	0.0817126	0	0	0		apolipoprotein M	APOM	0.012	73	13327	7.66
0.137536	0.140429	0.180811	0.0302963	0.0510157	0.075174	2.93174	rho GDP-dissociation inhibitor 1 isoform a	ARHGDIA	1.2e-05	103	23250	5.02
1.11944	1.05241	0.605267	0.277054	0.247331	0.309093	3.33196	ATP synthase subunit beta, mitochondrial precursor	ATP5B	4.7e-10	147	56525	5.26
0.0456684	0.0376704	0.0542856	0.0178569	0.0208645	0.0193103	2.37154	Chain B, Human Zinc-Alpha-2-Glycoprotein	AZGP1	7.4e-06	105	31854	5.7
0.0199399	0.0209165	0.0226763	0.00159893	0.0057398	0.0149267	2.85342	Chain B, Human Zinc-Alpha-2-Glycoprotein	AZGP1	2.9e-06	109	31854	5.7
0.117591	0.110053	0.105612	0.065083	0.0786163	0.0902585	1.42443	PREDICTED: complement C4-B-like isoform 2	C4B(LOC100293534)	2.9e-14	189	41500	5.56
0.0569343	0.0513262	0.0536872	0.0255243	0.0347478	0.0323062	1.74931	complement factor H-related protein 1 precursor	CFHR1	0.0066	76	38766	7.38
0.052099	0.04484	0.0285303	0.00971628	0.02164	0.0102335	3.01683	complement cytolysis inhibitor precursor	CLU	9.3e-07	114	32628	6.19
0.38856	0.314369	0.150073	0.0662091	0.0407446	0.0524138	5.35242	complement cytolysis inhibitor precursor	CLU	9.3e-10	144	32628	6.19
0.0603933	0.0381557	0.0544854	0	0.0271267	0.024885	2.94231	2-19 protein	FAM3A	0.0079	75	25338	8.81
0.0516688	0.0549908	0.0212605	0.00187507	0.00418848	0.0126534	6.83445	ficolin-3 isoform 1 precursor	FCN3	1.9e-06	111	33395	6.2
0.056154	0.0451338	0.0449084	0	0	0.0189088	7.73165	ficolin-3 isoform 1 precursor	FCN3	5.9e-08	126	33395	6.2
0.0454566	0.0746235	0.0713534	0.013917	0.0185894	0.0204004	3.61832	Chain A, Crystal Structure Of Uncomplexed Vitamin D-Binding Protein	GC	2.9e-14	189	52807	5.22
0.350114	0.315134	0.364411	0.126967	0.101218	0.0745031	3.40172	kininogen 1 variant	KNG1	4.7e-15	197	48906	6.29
0.288319	0.25266	0.128255	0.0344232	0.0748029	0.0628396	3.88941	kininogen 1 variant	KNG1	4.7e-11	137	48906	6.29
0.106071	0.109926	0.120492	0	0.00986859	0.0273473	9.04154	KNG1 protein	KNG1	0.061	66	33662	6.27
0.431282	0.34177	0.212981	0.106565	0.0742737	0.127135	3.20168	N-acetylmuramoyl-L-alanine amidase precursor	PGLYRP2	0.00053	86	62748	7.25
0.0316668	0.0312665	0.0573468	0	0	0		PRAME family member 8	PRAMEF10	0.0025	80	54945	5.99
0.0950666	0.0908537	0.0991049	0.0662534	0.0727093	0.078148	1.31281	proteasome activator complex subunit 3 isoform 2	PSME3	0.0011	83	31038	5.79
0.0421585	0.0308389	0.0422608	0.00165698	0.00616358	0.00551868	8.64054	Retinol binding protein 4, plasma	RBP4	2.4e-05	100	23371	5.76
0.508296	0.588457	0.659826	0.390544	0.394706	0.362728	1.53015	Chain A, A 2.1 Angstrom Structure Of An Uncleaved Alpha-1- Antitrypsin Shows Variability Of The Reactive Center And Other Loops	SERPINA1	1.5e-10	152	44307	5.35
0.136624	0.1129	0.14002	0.0779673	0.0749548	0.0677424	1.76532	Chain A, 2.0 Angstrom Structure Of Intact Alpha-1-Antitrypsin: A Canonical Template For Active Serpins	SERPINA1	0.0064	76	44356	5.43
0.216309	0.252495	0.0942123	0.0399914	0.0260539	0.0452153	5.06034	Chain A, 2.85 A Crystal Structure Of Pedf	SERPINF1	0.025	70	44306	5.77
0.136565	0.129058	0.113112	0.0440748	0.0449462	0.0537062	2.65356	SHBG sex hormone-binding globulin	SHBG	4.7e-06	107	26169	5.23
0.0327494	0.0307974	0.0304293	0.00464841	0	0.0141531	4.99833	CTCL tumor antigen se20-7	TSPYL2	0.004	78	73884	5.57
